# Supplementary material for: M2 macrophage-derived exosomal circTMCO3 acts through miR-515-5p and ITGA8 to enhance malignancy in ovarian cancer
Source: Commun Biol. 2024 May 16;7:583. doi: 10.1038/s42003-024-06095-8 (PMC11098810; doi:10.1038/s42003-024-06095-8)
Supplement: Supplementary file 3 — Supplementary data 1 [file 42003_2024_6095_MOESM3_ESM.xlsx]

## Sheet: FIG1
b			c
NTM	TAMs		TNF-α			iNOS			IL-10			Arg-1
5.48	53.05		NTM	TAMs		NTM	TAMs		NTM	TAMs		NTM	TAMs
7.97	61.22		1	0.66		1	0.51		1	8.37		1	20.67
2.99	44.88		0.85	0.45		0.9	0.34		1.24	10.97		1.3	14
			1.15	0.23		1.1	0.43		0.76	6.23		0.7	15.14
d	A2780
Days	control			M0			M2			M2+GW4869
1	0.321	0.348	0.289	0.311	0.402	0.223	0.324	0.381	0.261	0.311	0.362	0.268
2	0.782	0.642	0.701	0.776	0.582	0.782	1.071	1.153	0.989	0.842	1.016	0.662
3	1.232	1.18	1.224	1.218	0.913	1.163	1.491	1.661	1.428	1.339	1.377	1.193
4	1.528	1.577	1.331	1.519	1.568	1.294	2.146	2.46	2.346	1.785	1.691	1.503
	SKOV3
Days	control			M0			M2			M2+GW4869
1	0.333	0.411	0.247	0.334	0.384	0.293	0.334	0.418	0.242	0.333	0.292	0.368
2	0.648	0.536	0.746	0.652	0.592	0.708	0.845	0.976	0.714	0.718	0.878	0.569
3	1.098	0.928	0.867	1.101	1.363	1.026	1.493	1.601	1.376	1.266	1.443	1.104
4	1.357	1.249	1.136	1.359	1.611	1.314	1.885	2.128	1.642	1.582	1.768	1.386
e
A2780					SKOV3
control	M0	M2	M2+GW4869		control	M0	M2	M2+GW4869
23	22	76	35		34	42	87	33
27	18	85	31		37	34	92	38
31	28	80	25		31	30	94	41
f
A2780					SKOV3
control	M0	M2	M2+GW4869		control	M0	M2	M2+GW4869
0.42	0.5	0.75	0.42		0.43	0.44	0.83	0.43
0.48	0.55	0.81	0.48		0.46	0.35	0.6	0.34
0.36	0.41	0.65	0.34		0.38	0.36	0.72	0.32
g
A2780					SKOV3
control	M0	M2	M2+GW4869		control	M0	M2	M2+GW4869
101	110	233	161		69	73	142	107
122	120	267	181		75	86	159	120
80	100	199	141		63	60	125	94

## Sheet: FIG2
a			b				c
Normal	Tumor		months	circTMCO3 high	circTMCO3 low		A2780					SKOV3
2.13	4.56		1	1			control	M0	M2	M2+GW4869		control	M0	M2	M2+GW4869
2.05	5.46		35	1			1	1.12	2.83	1.06		1	0.94	7.49	0.99
1.35	3.23		41	1			1.21	1.3	3.14	1.16		1.22	0.89	5.64	1.19
0.56	2.55		12	1			0.79	0.93	2.22	1.45		0.78	0.7	5.73	1.38
3.46	2.01		33	1
4.2	1.98		45	1
5.33	4.67		21	1			e
4.12	8.12		10	1			Time (h)	circTMCO3			TMCO3
2.68	6.12		16	1			0	1	1.17	0.85	1	1.14	0.85
3.15	3.45		29	1			4	0.87	0.96	0.9	0.56	0.65	0.64
1.67	2.55		34	0			8	0.96	1.06	0.9	0.45	0.61	0.53
2.88	2.19		39	1			12	0.83	0.9	0.95	0.42	0.35	0.33
0.64	3.78		48	1			24	1.11	1.03	0.94	0.23	0.32	0.27
1.02	4.22		55	1
1.98	4.68		64	0
3.21	5.05		71	0			f
2.41	3.26		67	1				Mock			RNase
2.01	4.01		33	1			TMCO3	1	1.13	0.88	0.41	0.35	0.38
0.88	4.97		22	1			circTMCO3	0.89	0.95	1.05	1.13	1.12	0.95
0.34	2.64		18	0
4.6	5.44		57	0
5.11	1.77		28	1			g
3.97	2.56		32	1				Nuclear			Cytoplasm
4.23	4.9		39	1			GAPDH	0.32	0.26	0.22	0.68	0.74	0.78
1.06	3.05		40	0			U6	0.88	0.83	0.77	0.12	0.17	0.23
1.38	2.48		13	1			circTMCO3	0.18	0.37	0.24	0.82	0.63	0.76
1.19	4.88		25	1
2.16	3.12		14	1
0.55	4.77		69	1			k
1.64	4.9		18	1			A2780					SKOV3
3.15	5.12		16	1			control	12h	24h	48h		control	12h	24h	48h
2.87	3.46		38	0			0.02	25.56	68.52	61.63		0	25.52	65.37	79.46
1.02	3.99		21	1			0.09	32.25	72.22	69.55		0.19	19.63	71.11	75.46
2.44	7.02		36	1			0.13	20.02	52.26	72.55		1.12	30.02	58.16	52.66
2.64	5.87		28	1
3.1	3.46		34	1
1.58	3.44		55	1
2.09	4.98		43	1
2.67	5.64		57	1
3.44	4.11		35	0
2.11	4.78		29	0
1.9	2.56		55	1
1.67	3.46		44	1
2.05	4.61		65	0
3.44	4.12		41	0
4.33	4.66		64	1
0.98	5.44		23	0
0.58	4.61		1		1
0.22	2.78		3		0
3.12	3.91		5		0
2.69	4.05		8		0
3.55	3.22		12		0
0.31	4.11		24		1
2.13	5.88		31		0
1.45	6.05		26		1
1.02	4.22		21		1
0.98	6.12		20		0
0.41	4.68		38		1
1.33	4.28		39		0
2.05	5.11		44		1
			46		0
			41		0
			40		1
			64		0
			22		1
			37		0
			45		0
			32		1
			62		0
			68		0
			65		0
			32		0
			36		0
			43		0
			48		0
			52		0
			57		0
			55		0

## Sheet: FIG3
a
A2780				SKOV3
shNC	shcircTMCO#1	shcircTMCO#2		shNC	shcircTMCO#1	shcircTMCO#2
1	0.44	0.35		1	0.32	0.36
1.17	0.52	0.56		1.15	0.43	0.39
0.85	0.42	0.51		0.88	0.38	0.55
b
A2780						SKOV3
control	Exo	Exo-shNC	Exo-shcircTMCO#1	Exo-shcircTMCO#2		control	Exo	Exo-shNC	Exo-shcircTMCO#1	Exo-shcircTMCO#2
1	3.34	3.77	1.16	1.45		1	2.32	2.19	1.16	1.33
1.15	3.89	4.11	1.23	1.66		1.18	2.67	2.45	1.45	1.64
0.85	2.78	3.43	1.58	1.13		0.82	1.98	1.93	0.98	1.09
c
A2780						SKOV3
control	Exo	Exo-shNC	Exo-shcircTMCO#1	Exo-shcircTMCO#2		control	Exo	Exo-shNC	Exo-shcircTMCO#1	Exo-shcircTMCO#2
23	88	81	35	46		27	69	74	22	28
35	101	92	42	41		36	75	85	24	36
11	75	70	28	32		18	63	63	39	39
e
A2780						SKOV3
control	Exo	Exo-shNC	Exo-shcircTMCO#1	Exo-shcircTMCO#2		control	Exo	Exo-shNC	Exo-shcircTMCO#1	Exo-shcircTMCO#2
107	225	235	165	122		77	201	187	105	62
121	254	251	102	82		93	224	211	81	85
93	196	220	143	91		61	178	163	89	61
f
A2780
MMP9						E-cadherin
control	Exo	Exo-shNC	Exo-shcircTMCO#1	Exo-shcircTMCO#2		control	Exo	Exo-shNC	Exo-shcircTMCO#1	Exo-shcircTMCO#2
0.25	0.47	0.47	0.26	0.2		0.24	0.11	0.1	0.29	0.33
0.32	0.55	0.42	0.16	0.19		0.19	0.13	0.09	0.34	0.29
0.18	0.41	0.57	0.3	0.27		0.28	0.08	0.13	0.25	0.36
Vimentin						Snail
control	Exo	Exo-shNC	Exo-shcircTMCO#1	Exo-shcircTMCO#2		control	Exo	Exo-shNC	Exo-shcircTMCO#1	Exo-shcircTMCO#2
0.06	0.24	0.24	0.15	0.12		0.2	0.43	0.48	0.2	0.18
0.1	0.28	0.28	0.09	0.08		0.18	0.49	0.39	0.25	0.19
0.04	0.19	0.27	0.11	0.05		0.26	0.41	0.55	0.16	0.13
SKOV3
MMP9						E-cadherin
control	Exo	Exo-shNC	Exo-shcircTMCO#1	Exo-shcircTMCO#2		control	Exo	Exo-shNC	Exo-shcircTMCO#1	Exo-shcircTMCO#2
0.18	0.41	0.36	0.18	0.2		0.38	0.14	0.21	0.43	0.39
0.22	0.38	0.46	0.13	0.21		0.46	0.08	0.25	0.41	0.32
0.12	0.45	0.31	0.22	0.15		0.32	0.2	0.16	0.48	0.46
Vimentin						Snail
control	Exo	Exo-shNC	Exo-shcircTMCO#1	Exo-shcircTMCO#2		control	Exo	Exo-shNC	Exo-shcircTMCO#1	Exo-shcircTMCO#2
0.19	0.66	0.6	0.27	0.26		0.13	0.33	0.3	0.16	0.15
0.14	0.75	0.54	0.31	0.19		0.15	0.27	0.36	0.18	0.09
0.25	0.58	0.68	0.22	0.32		0.09	0.38	0.26	0.11	0.16

## Sheet: FIG4
b			d
Normal	Tumor		A2780						SKOV3
1.12	0.35		control	Exo	Exo-shNC	Exo-shcircTMCO#1	Exo-shcircTMCO#2		control	Exo	Exo-shNC	Exo-shcircTMCO#1	Exo-shcircTMCO#2
1.56	0.54		1	0.34	0.42	0.87	0.99		1	0.45	0.44	0.89	0.85
1.44	0.67		1.13	0.28	0.35	0.8	0.96		1.18	0.4	0.38	0.92	0.74
1.78	0.12		0.88	0.39	0.32	0.94	0.82		0.84	0.34	0.34	0.83	0.91
1.45	0.55
1.64	0.91
1.38	0.64		f
1.74	0.33		A2780			SKOV3
1.68	0.28		Oligo probe	circTMCO3 probe		Oligo probe	circTMCO3 probe
1.59	0.19		1	7.15		1	6.42
0.48	0.61		1.22	5.55		1.32	8.56
0.59	0.34		0.71	6.32		0.69	8.35
0.78	0.57
1.64	0.51		g
1.87	0.23		A2780								SKOV3
1.48	0.61		circTMCO3				miR-515-5p				circTMCO3				miR-515-5p
0.56	0.89		Input	anti-normal IgG	anti-Ago2		Input	anti-normal IgG	anti-Ago2		Input	anti-normal IgG	anti-Ago2		Input	anti-normal IgG	anti-Ago2
0.78	0.48		9.23	1	3.06		11.19	1	3.23		13.02	1	2.23		9.59	1	2.81
0.96	0.51		11.14	1.22	2.62		12.78	1.34	3.92		12.22	1.18	2.63		11.92	1.23	2.14
0.59	0.33		10.32	0.78	3.5		13.6	0.66	2.54		11.81	0.82	2.9		10.26	0.77	2.48
1.22	0.23
1.16	0.64		h
1.68	0.38		A2780
1.89	0.64		circTMCO3-WT					circTMCO3-MUT
1.22	0.51		mimics NC	miR-515-5p mimics	inhibitor NC	miR-515-5p inhibitor		mimics NC	miR-515-5p mimics	inhibitor NC	miR-515-5p inhibitor
1.34	0.68		1	0.36	1.01	3.12		1	1	1.01	0.97
0.78	0.38		1.19	0.56	1.13	3.42		1.13	0.98	1.26	0.75
1.53	0.46		0.81	0.16	0.9	2.61		0.86	0.66	1.11	1.01
1.62	0.59
1.67	0.11		SKOV3
1.84	0.12		circTMCO3-WT					circTMCO3-MUT
1.08	0.45		mimics NC	miR-515-5p mimics	inhibitor NC	miR-515-5p inhibitor		mimics NC	miR-515-5p mimics	inhibitor NC	miR-515-5p inhibitor
1.05	0.47		0.98	0.34	1.01	2.37		1.02	0.98	1.06	1.02
1.33	0.78		1.15	0.42	1.16	2.97		1.33	1.12	1.21	1.36
0.84	0.31		0.81	0.26	0.85	2.61		0.72	0.84	0.91	1.13
1.16	0.36
0.97	0.23
0.89	0.15
0.56	0.19
1.11	0.64
0.41	0.51
0.58	0.33
0.67	0.22
1.05	0.45
1.94	0.67
0.78	0.13
0.67	0.49
1.46	0.25
1.13	0.28
1.33	0.33
0.99	0.37
1.64	0.16
1.57	0.48
1.52	0.71
1.31	0.34
1.2	0.11
1.11	0.08
0.88	0.31
1.45	0.64
1.38	0.22

## Sheet: FIG5
b			e
Normal	Tumor		A2780						SKOV3
2.02	4.02		control	Exo	Exo-shNC	Exo-shcircTMCO#1	Exo-shcircTMCO#2		control	Exo	Exo-shNC	Exo-shcircTMCO#1	Exo-shcircTMCO#2
3.46	6.55		1	4.77	5.75	3.05	2.88		1	4.38	4.86	2.46	2.31
2.65	3.11		1.22	5.16	4.71	2.67	3.52		1.3	4.9	4.78	2.59	1.65
4.23	2.34		0.78	4.38	4.56	2.26	2.16		0.7	3.86	4.12	1.89	1.74
3.12	2.33
2.64	3.21		f
3.26	3.55		A2780
3.65	2.06		miR-515-5p						ITGA8
2.68	3.15		control	mimics NC	miR-515-5p mimics	inhibitor NC	miR-515-5p inhibitor		control	mimics NC	miR-515-5p mimics	inhibitor NC	miR-515-5p inhibitor
3.56	2.44		1	1.29	6.82	1.81	0.41		1	1.23	0.41	0.95	2.06
3.46	3.15		1.23	1.45	7.33	1.27	0.55		1.13	1.44	0.48	0.78	2.78
3.02	2.08		0.77	1.13	6.31	1.21	0.17		0.87	1.02	0.15	1.12	1.95
2.13	2.67
3.15	2.45		SKOV3
2.05	1.66		miR-515-5p						ITGA8
3.06	2.34		control	mimics NC	miR-515-5p mimics	inhibitor NC	miR-515-5p inhibitor		control	mimics NC	miR-515-5p mimics	inhibitor NC	miR-515-5p inhibitor
2.2	2.99		1	1.24	6.55	1.7	0.4		1	1.25	0.37	0.85	2.24
0.56	5.46		1.15	1.44	6.11	1.27	0.39		1.18	1.16	0.36	1.34	2.89
0.49	5.31		0.85	1.03	5.29	1.17	0.11		0.82	0.94	0.18	0.98	2.45
1.05	4.68
2.88	5		g
2.87	7.13		A2780
2.69	4.89		ITGA8-WT					ITGA8-MUT
2.35	6.12		mimics NC	miR-515-5p mimics	inhibitor NC	miR-515-5p inhibitor		mimics NC	miR-515-5p mimics	inhibitor NC	miR-515-5p inhibitor
1.89	6.54		1	0.29	1.01	3.51		1.02	1.01	1.02	0.7
2.64	7.02		1.15	0.35	1.28	3.81		1.16	1.11	1.05	0.84
2.68	4.68		0.85	0.23	0.74	3.21		0.88	0.64	0.8	0.9
3.12	6.88
3.6	5.68		SKOV3
0.31	4.36		ITGA8-WT					ITGA8-MUT
0.56	5.05		mimics NC	miR-515-5p mimics	inhibitor NC	miR-515-5p inhibitor		mimics NC	miR-515-5p mimics	inhibitor NC	miR-515-5p inhibitor
2.46	6.15		1.05	0.33	1.01	3.44		1.01	1.06	0.98	0.98
0.58	4.08		1.19	0.42	1.3	3.51		1.21	1.4	1.09	1.01
3.66	3.97		0.91	0.24	0.72	2.87		0.82	0.98	0.68	0.77
1.46	7.59
1.56	3.55
0.98	3.64
0.12	4.22
1.87	4.35
1.68	5.61
3.55	6.98
2.02	3.64
1.44	4.02
3.15	4.88
4.02	3.12
4.15	7.35
2.11	5.88
3.78	4.62
3.94	3.55
2.55	5.88
0.64	4.67
0.88	6.78
0.97	3.44
4.23	4.98
2.68	5.66
3.55	3.87
2.51	6.22
2.45	7.06
2.98	4.22
1.69	5.39

## Sheet: FIG6
a
A2780				SKOV3
control	OE-NC	OE-ITGA8		control	OE-NC	OE-ITGA8
1	0.64	2.53		1	0.85	3.01
1.14	1.23	3.78		1.25	1.05	3.87
0.86	1.31	3.87		0.75	1.45	4.15
b
A2780					SKOV3
mimics NC	miR-515-5p mimics	miR-515-5p mimics+OE-NC	miR-515-5p mimics+OE-ITGA8		mimics NC	miR-515-5p mimics	miR-515-5p mimics+OE-NC	miR-515-5p mimics+OE-ITGA8
1	0.71	0.69	1.4		1	0.45	0.43	0.99
1.15	0.45	0.43	1.02		1.09	0.46	0.37	1.15
0.85	0.44	0.4	1.05		0.91	0.24	0.19	0.82
c
A2780					SKOV3
mimics NC	miR-515-5p mimics	miR-515-5p mimics+OE-NC	miR-515-5p mimics+OE-ITGA8		mimics NC	miR-515-5p mimics	miR-515-5p mimics+OE-NC	miR-515-5p mimics+OE-ITGA8
0.45	0.32	0.22	0.46		0.45	0.21	0.22	0.45
0.57	0.23	0.26	0.54		0.4	0.19	0.24	0.38
0.54	0.25	0.3	0.42		0.36	0.25	0.28	0.44
d
A2780					SKOV3
mimics NC	miR-515-5p mimics	miR-515-5p mimics+OE-NC	miR-515-5p mimics+OE-ITGA8		mimics NC	miR-515-5p mimics	miR-515-5p mimics+OE-NC	miR-515-5p mimics+OE-ITGA8
20	5	8	17		27	7	10	24
24	7	10	20		32	10	14	28
16	3	6	14		22	4	6	20
f
A2780					SKOV3
mimics NC	miR-515-5p mimics	miR-515-5p mimics+OE-NC	miR-515-5p mimics+OE-ITGA8		mimics NC	miR-515-5p mimics	miR-515-5p mimics+OE-NC	miR-515-5p mimics+OE-ITGA8
105	51	59	88		66	35	28	54
113	64	68	101		76	40	33	58
97	38	50	75		56	30	23	50
g
A2780
MMP9					E-cadherin
mimics NC	miR-515-5p mimics	miR-515-5p mimics+OE-NC	miR-515-5p mimics+OE-ITGA8		mimics NC	miR-515-5p mimics	miR-515-5p mimics+OE-NC	miR-515-5p mimics+OE-ITGA8
0.36	0.15	0.17	0.31		0.42	0.92	0.93	0.55
0.44	0.2	0.2	0.35		0.48	0.86	0.85	0.64
0.28	0.1	0.14	0.27		0.36	0.98	1.05	0.46
Vimentin					Snail
mimics NC	miR-515-5p mimics	miR-515-5p mimics+OE-NC	miR-515-5p mimics+OE-ITGA8		mimics NC	miR-515-5p mimics	miR-515-5p mimics+OE-NC	miR-515-5p mimics+OE-ITGA8
0.24	0.07	0.08	0.18		0.31	0.13	0.12	0.33
0.29	0.09	0.1	0.22		0.37	0.17	0.15	0.4
0.19	0.05	0.06	0.14		0.25	0.09	0.09	0.26
SKOV3
MMP9					E-cadherin
mimics NC	miR-515-5p mimics	miR-515-5p mimics+OE-NC	miR-515-5p mimics+OE-ITGA8		mimics NC	miR-515-5p mimics	miR-515-5p mimics+OE-NC	miR-515-5p mimics+OE-ITGA8
0.31	0.09	0.11	0.3		0.65	1.1	1.05	0.6
0.39	0.13	0.15	0.36		0.72	1.02	1.16	0.66
0.23	0.06	0.06	0.24		0.58	1.18	0.94	0.54
Vimentin					Snail
mimics NC	miR-515-5p mimics	miR-515-5p mimics+OE-NC	miR-515-5p mimics+OE-ITGA8		mimics NC	miR-515-5p mimics	miR-515-5p mimics+OE-NC	miR-515-5p mimics+OE-ITGA8
0.34	0.13	0.12	0.3		0.42	0.15	0.12	0.38
0.4	0.18	0.16	0.38		0.51	0.23	0.2	0.44
0.28	0.07	0.08	0.22		0.33	0.07	0.03	0.32

## Sheet: FIG7
a
A2780							SKOV3
control	Exo	Exo-shcircTMCO3+inhibitor NC	Exo-shcircTMCO3+miR-515-5p inhibitor	Exo-shcircTMCO3+OE-NC	Exo-shcircTMCO3+OE-ITGA8		control	Exo	Exo-shcircTMCO3+inhibitor NC	Exo-shcircTMCO3+miR-515-5p inhibitor	Exo-shcircTMCO3+OE-NC	Exo-shcircTMCO3+OE-ITGA8
26	80	34	57	32	61		24	82	41	66	39	60
34	70	37	62	37	68		29	90	52	75	43	66
18	90	31	52	27	54		19	74	30	57	35	54
b
A2780							SKOV3
control	Exo	Exo-shcircTMCO3+inhibitor NC	Exo-shcircTMCO3+miR-515-5p inhibitor	Exo-shcircTMCO3+OE-NC	Exo-shcircTMCO3+OE-ITGA8		control	Exo	Exo-shcircTMCO3+inhibitor NC	Exo-shcircTMCO3+miR-515-5p inhibitor	Exo-shcircTMCO3+OE-NC	Exo-shcircTMCO3+OE-ITGA8
0.48	0.75	0.45	0.6	0.37	0.65		0.29	0.68	0.35	0.53	0.34	0.47
0.36	0.65	0.4	0.62	0.42	0.69		0.34	0.71	0.4	0.59	0.36	0.49
0.39	0.62	0.31	0.68	0.32	0.6		0.24	0.64	0.29	0.48	0.32	0.44
c
A2780							SKOV3
control	Exo	Exo-shcircTMCO3+inhibitor NC	Exo-shcircTMCO3+miR-515-5p inhibitor	Exo-shcircTMCO3+OE-NC	Exo-shcircTMCO3+OE-ITGA8		control	Exo	Exo-shcircTMCO3+inhibitor NC	Exo-shcircTMCO3+miR-515-5p inhibitor	Exo-shcircTMCO3+OE-NC	Exo-shcircTMCO3+OE-ITGA8
95	245	138	221	145	211		70	231	115	190	105	178
105	271	156	251	168	222		82	264	137	211	134	199
85	219	120	191	122	200		58	198	93	169	76	157
d
A2780
MMP9							E-cadherin
control	Exo	Exo-shcircTMCO3+inhibitor NC	Exo-shcircTMCO3+miR-515-5p inhibitor	Exo-shcircTMCO3+OE-NC	Exo-shcircTMCO3+OE-ITGA8		control	Exo	Exo-shcircTMCO3+inhibitor NC	Exo-shcircTMCO3+miR-515-5p inhibitor	Exo-shcircTMCO3+OE-NC	Exo-shcircTMCO3+OE-ITGA8
0.16	0.5	0.3	0.56	0.34	0.67		0.46	0.2	0.38	0.23	0.42	0.21
0.22	0.58	0.34	0.64	0.41	0.77		0.53	0.26	0.42	0.26	0.5	0.24
0.1	0.42	0.25	0.48	0.27	0.57		0.39	0.14	0.35	0.2	0.34	0.18
Vimentin							Snail
control	Exo	Exo-shcircTMCO3+inhibitor NC	Exo-shcircTMCO3+miR-515-5p inhibitor	Exo-shcircTMCO3+OE-NC	Exo-shcircTMCO3+OE-ITGA8		control	Exo	Exo-shcircTMCO3+inhibitor NC	Exo-shcircTMCO3+miR-515-5p inhibitor	Exo-shcircTMCO3+OE-NC	Exo-shcircTMCO3+OE-ITGA8
0.18	0.47	0.29	0.52	0.35	0.63		0.28	0.97	0.48	0.88	0.55	0.98
0.13	0.52	0.35	0.59	0.4	0.72		0.35	0.84	0.55	0.98	0.62	0.89
0.22	0.41	0.22	0.46	0.3	0.54		0.2	1.1	0.4	0.79	0.48	1.06
SKOV3
MMP9							E-cadherin
control	Exo	Exo-shcircTMCO3+inhibitor NC	Exo-shcircTMCO3+miR-515-5p inhibitor	Exo-shcircTMCO3+OE-NC	Exo-shcircTMCO3+OE-ITGA8		control	Exo	Exo-shcircTMCO3+inhibitor NC	Exo-shcircTMCO3+miR-515-5p inhibitor	Exo-shcircTMCO3+OE-NC	Exo-shcircTMCO3+OE-ITGA8
0.17	0.51	0.27	0.56	0.25	0.67		0.67	0.38	0.53	0.36	0.55	0.34
0.2	0.58	0.32	0.64	0.32	0.75		0.72	0.41	0.57	0.41	0.6	0.4
0.14	0.44	0.22	0.48	0.18	0.59		0.62	0.35	0.49	0.31	0.5	0.3
Vimentin							Snail
control	Exo	Exo-shcircTMCO3+inhibitor NC	Exo-shcircTMCO3+miR-515-5p inhibitor	Exo-shcircTMCO3+OE-NC	Exo-shcircTMCO3+OE-ITGA8		control	Exo	Exo-shcircTMCO3+inhibitor NC	Exo-shcircTMCO3+miR-515-5p inhibitor	Exo-shcircTMCO3+OE-NC	Exo-shcircTMCO3+OE-ITGA8
0.22	0.63	0.4	0.62	0.37	0.66		0.18	0.57	0.26	0.52	0.28	0.53
0.28	0.58	0.46	0.66	0.42	0.73		0.23	0.63	0.31	0.59	0.33	0.59
0.16	0.68	0.35	0.58	0.31	0.59		0.13	0.51	0.2	0.45	0.23	0.47

## Sheet: FIG8
b						c
control	Exo	Exo-shNC	Exo-shcircTMCO3#1	Exo-shcircTMCO3#2		control	Exo	Exo-shNC	Exo-shcircTMCO3#1	Exo-shcircTMCO3#2
5	14	15	6	7		0.33	0.65	0.52	0.32	0.32
4	16	16	5	8		0.42	0.58	0.58	0.36	0.31
4	14	14	6	4		0.38	0.55	0.6	0.41	0.39
6	17	16	7	5		0.48	0.52	0.67	0.35	0.38
3	12	13	4	9		0.26	0.71	0.49	0.42	0.24
d						e
control	Exo	Exo-shNC	Exo-shcircTMCO3#1	Exo-shcircTMCO3#2		control	Exo	Exo-shNC	Exo-shcircTMCO3#1	Exo-shcircTMCO3#2
1	4.11	3.87	1.88	1.66		1	0.23	0.38	0.85	0.96
1.16	4.34	4.15	2.13	1.74		1.18	0.19	0.3	0.78	0.81
0.85	4.09	4.42	2.35	2.52		0.84	0.3	0.23	0.72	0.72
0.96	3.86	3.77	1.61	1.51		1.22	0.15	0.22	0.68	0.75
1.14	4.52	4.34	2.56	2.85		0.82	0.36	0.34	0.91	0.89
f
control	Exo	Exo-shNC	Exo-shcircTMCO3#1	Exo-shcircTMCO3#2
1	3.65	3.22	2.09	2.33
1.21	3.25	3.54	1.88	2.01
0.8	3.71	3.66	1.74	1.71
1.16	3.46	3.77	1.64	1.82
0.89	3.11	3.01	2.25	2.42
g
Ki-67						ITGA8
control	Exo	Exo-shNC	Exo-shcircTMCO3#1	Exo-shcircTMCO3#2		control	Exo	Exo-shNC	Exo-shcircTMCO3#1	Exo-shcircTMCO3#2
25	65	77	23	25		21	76	71	18	26
21	69	68	30	31		24	69	66	24	29
24	75	62	21	19		28	62	60	33	18
28	62	76	20	18		19	75	59	21	24
20	78	61	34	26		29	63	78	28	22
h
ITGA8						MMP9						E-cadherin
control	Exo	Exo-shNC	Exo-shcircTMCO3#1	Exo-shcircTMCO3#2		control	Exo	Exo-shNC	Exo-shcircTMCO3#1	Exo-shcircTMCO3#2		control	Exo	Exo-shNC	Exo-shcircTMCO3#1	Exo-shcircTMCO3#2
0.14	0.72	0.59	0.15	0.17		0.08	0.37	0.36	0.15	0.1		0.32	0.05	0.06	0.32	0.34
0.18	0.65	0.68	0.1	0.21		0.15	0.45	0.41	0.21	0.04		0.38	0.01	0.11	0.26	0.41
0.09	0.81	0.51	0.22	0.14		0.13	0.31	0.48	0.09	0.16		0.26	0.12	0.02	0.38	0.24
0.13	0.65	0.52	0.12	0.23		0.06	0.42	0.32	0.16	0.08		0.41	0.1	0.14	0.29	0.28
0.06	0.86	0.62	0.18	0.14		0.09	0.29	0.42	0.13	0.11		0.23	0.08	0.08	0.42	0.36
Vimentin						Snail
control	Exo	Exo-shNC	Exo-shcircTMCO3#1	Exo-shcircTMCO3#2		control	Exo	Exo-shNC	Exo-shcircTMCO3#1	Exo-shcircTMCO3#2
0.21	0.71	0.71	0.23	0.15		0.13	0.55	0.59	0.32	0.37
0.28	0.82	0.79	0.28	0.09		0.2	0.51	0.62	0.28	0.31
0.16	0.68	0.65	0.16	0.18		0.08	0.64	0.49	0.34	0.35
0.25	0.62	0.69	0.14	0.12		0.14	0.68	0.42	0.26	0.27
0.14	0.78	0.72	0.31	0.08		0.05	0.48	0.56	0.38	0.4

## Sheet: FIGS1
control	M0	M2	M2+GW4869
1025.36	1063.16	1126.36	395.26
955.52	856.63	1148.85	655.17
826.13	801.26	816.45	526.63

## Sheet: FIGS2
a
Intracellular
	NTM			TAM
hsa_circ_0000772	1	1.16	0.82	3.26	3.56	4.22
hsa_circ_0084335	1	1.23	0.74	1.99	1.63	2.52
hsa_circ_0031017	1	1.31	0.62	6.01	7.55	7.25
hsa_circ_0062531	1	1.19	0.82	1.64	1.13	1.55
hsa_circ_0017992	1	1.13	0.82	0.73	0.52	0.44
hsa_circ_0091577	1	1.19	0.85	2.85	3.66	3.26
hsa_circ_0065492	1	1.15	0.84	1.09	1.17	1.46
Exosomes
	NTM			TAM
hsa_circ_0000772	1	1.19	0.82	1.99	2.12	2.66
hsa_circ_0084335	1	1.13	0.86	1.56	1.39	1.66
hsa_circ_0031017	1	1.22	0.76	3.01	3.89	3.52
hsa_circ_0062531	1	1.21	0.86	0.77	0.96	0.71
hsa_circ_0017992	1	1.15	0.82	1.16	1.22	0.91
hsa_circ_0091577	1	1.19	0.79	2.22	2.52	1.91
hsa_circ_0065492	1	1.13	0.82	0.91	1.26	1.36
b
	control			M0			M2
Intracellular	1	1.25	0.82	1.33	1.02	0.82	4.26	5.01	5.66
Exosomes	1	1.25	0.79	0.81	1.21	1.28	3.56	3.85	2.97

[truncated: 1 more sheets: FIGS3]
